# Supplementary material for: Inter-Software Reproducibility of Quantitative Values of Myocardial Blood Flow and Coronary Flow Reserve Acquired by [13N]NH3 MPI PET/CT and the Effect of Motion Correction Tools
Source: Diagnostics (Basel). 2025 Mar 4;15(5):613. doi: 10.3390/diagnostics15050613 (PMC11898590; doi:10.3390/diagnostics15050613)
Supplement: Supplementary file 1 [file diagnostics-15-00613-s001.zip]

Archive with 1 entries (1 files):
- diagnostics-3431428-supplementary.pdf
